# Supplementary material for: The specific status of Melastoma kudoi (Melastomataceae, Melastomeae)
Source: Bot Stud. 2019 Mar 28;60:5. doi: 10.1186/s40529-019-0253-2 (PMC6439000; doi:10.1186/s40529-019-0253-2)
Supplement: Supplementary file 1 — Additional file 1: Table S1. Source of materials studied and GenBank accession numbers for nrITS, 6 nuclear genes and 2 chloroplast markers. Sequences downloaded from GenBank are indicated in bold. [file 40529_2019_253_MOESM1_ESM.xlsx]

## Sheet: Sheet1
Table S1. Source of materials studied and GenBank accession numbers for nrITS, 6 nuclear genes and 2 chloroplast markers. Sequences downloaded from GenBank are indicated in bold.
Taxon	Locality	Voucher	ITS	cam	chi	gapC	gbss	tpi	vr	trnL-trnF	psbA
Melastoma candidum 1	Longhai, Fujian, China	Zhou 201506 (SYS)	MK292849	MK292867	MK292759	MK292768	MK292797	MK292813	MK292885	MK292816	MK303614
Melastoma candidum 2	Longhai, Fujian, China	Zhou 201506 (SYS)	MK292850	MK292868	MK292760	MK292769	MK292796	MK292814	MK292886	MK292817	MK303615
Melastoma candidum 3	Longhai, Fujian, China	Zhou 201506 (SYS)	MK292851	MK292869	MK292761	MK292770	MK292795	MK292815	MK292887	MK292818	MK303616
Melastoma dodecandrum FJ1	Pinghe, Fujian, China	Zhou 201711 (SYS)	MK292837	MK292852	MK292745	MK292772	MK292780	MK292798	MK292870	MK292819	MK303599
Melastoma dodecandrum FJ2	Pinghe, Fujian, China	Zhou 201711 (SYS)	MK292838	MK292853	MK292746	MK292773	MK292781	MK292799	MK292871	MK292820	MK303600
Melastoma dodecandrum FJ3	Pinghe, Fujian, China	Zhou 201711 (SYS)	MK292839	MK292854	MK292744	MK292771	MK292782	MK292800	MK292872	MK292821	MK303601
Melastoma dodecandrum GD1	Ruyuan, Guangdong, China	Zhou 201712 (SYS)	MK292846	MK292858	MK292756	MK292777	MK292789	MK292807	MK292879	MK292825	MK303608
Melastoma dodecandrum GD2	Ruyuan, Guangdong, China	Zhou 201712 (SYS)	MK292847	MK292859	MK292757	MK292778	MK292790	MK292808	MK292880	MK292826	MK303609
Melastoma dodecandrum GD3	Ruyuan, Guangdong, China	Zhou 201712 (SYS)	MK292848	MK292860	MK292758	MK292779	MK292791	MK292809	MK292881	MK292827	MK303610
Melastoma dodecandrum ZJ1	Cangnan, Zhejiang, China	Zhou 201713 (SYS)	MK292840	MK292856	MK292748	MK292775	MK292783	MK292801	MK292873	MK292822	MK303602
Melastoma dodecandrum ZJ2	Cangnan, Zhejiang, China	Zhou 201713 (SYS)	MK292841	MK292857	MK292749	MK292776	MK292784	MK292802	MK292874	MK292823	MK303603
Melastoma dodecandrum ZJ3	Cangnan, Zhejiang, China	Zhou 201713 (SYS)	MK292842	MK292855	MK292747	MK292774	MK292785	MK292803	MK292875	MK292824	MK303604
Melastoma kudoi 1	Nantou, Taiwan	Liu 537 (SYS)	MK292843	MK292861	MK292750	MK292762	MK292786	MK292804	MK292876	MK292828	MK303605
Melastoma kudoi 2	Nantou, Taiwan	Liu 537 (SYS)	MK292844	MK292862	MK292751	MK292763	MK292787	MK292805	MK292877	MK292829	MK303606
Melastoma kudoi 3	Nantou, Taiwan	Liu 537 (SYS)	MK292845	MK292863	MK292752	MK292764	MK292788	MK292806	MK292878	MK292830	MK303607
Otanthera scaberrima 1	Pingdong, Taiwan	Liu 536 (SYS)	MK292834	MK292864	MK292753	MK292765	MK292792	MK292810	MK292882	MK292831	MK303611
Otanthera scaberrima 2	Pingdong, Taiwan	Liu 536 (SYS)	MK292835	MK292865	MK292754	MK292766	MK292793	MK292811	MK292883	MK292832	MK303612
Otanthera scaberrima 3	Pingdong, Taiwan	Liu 536 (SYS)	MK292836	MK292866	MK292755	MK292767	MK292794	MK292812	MK292884	MK292833	MK303613
Melastoma intermedium haplotype 1	Zengcheng, Guangdong, China	Zhou 201101 (SYS)	MK250874
Melastoma intermedium haplotype 2	Zengcheng, Guangdong, China	Zhou 201101 (SYS)	MK250875
Melastoma malabathricum	Ruyuan, Guangdong, China	Zhou 201509 (SYS)	KY798015
Melastoma normale	Dinghushan, Guangdong, China	Zhou 201510 (SYS)	KP093030
Melastoma sanguineum	Guangzhou, Guangdong, China	Zhou 201308 (SYS)	GQ265882
Osbeckia nepalensis	China	Penneys DS, 1986 (CAS)	JQ730118
